# Supplementary material for: Free-Standing, Flexible Nanofeatured Polymeric Films Prepared by Spin-Coating and Anodic Polymerization as Electrodes for Supercapacitors
Source: Molecules. 2021 Jul 18;26(14):4345. doi: 10.3390/molecules26144345 (PMC8303661; doi:10.3390/molecules26144345)
Supplement: Supplementary file 1 [file molecules-26-04345-s001.zip]

Archive with 1 entries (1 files):
- molecules-1287006-supplementary.pdf
